# Supplementary material for: A review of malaria molecular markers for drug resistance in Plasmodium falciparum and Plasmodium vivax in China
Source: Front Cell Infect Microbiol. 2023 May 9;13:1167220. doi: 10.3389/fcimb.2023.1167220 (PMC10203619; doi:10.3389/fcimb.2023.1167220)
Supplement: Supplementary file 1 [file Table_1.xlsx]

## Sheet: table 1
Supplementary Table 1. Mutation frequency of pfcrt gene in China.
Year	Study areas	Input source	Ref.	N	Mutation frequency N(%)
					C72S	M74I/T	N75E/D/K	K76T	F78S	H97L	A144Y	A220S	L243S	Q271E	K284E	N326S	I356T	R371I
2012, 2018	-	Africa, Southeast Asia, Oceania	(YAN He, 2020)	674	0.8 (6/674)	27.0 (182/674)	27.0 (182/674)	22.2 (150/674)	-	-	-	-	-	-	-	-	-	-
2015-2016	Shandong	Africa	(NIE Guang⁃Kui, 2020)	70	-	17.2 (19/70)	27.2 (19/70)	27.2 (19/70)	-	-	-	-	-	-	-	-	-	-
2003	Yunnan	-	(GUAN Ya-yi, 2009)	45	-	-	-	91.1 (41/45)	-	-	-	-	-	-	-	-	-	-
	Hainan			28	-	-	-	78.6 (22/28)	-	-	-	-	-	-	-	-	-	-
2013-2014	Yunnan	Myanmar	(Feng et al., 2015)	7	-	14.3 (1/7)	-	28.6 (2/7)	-	-	-	-	-	-	-	-	-	-
	Myanmar			19	-	5.3 (1/19)	10.5 (2/19)	21.1 (4/19)	-	-	-	-	-	-	-	-	-	-
2014-2018	Guangxi, Shandong	Africa	(Feng et al., 2021)	144	-	8.3 (12/144)	11.1 (16/144)	10.4 (15/144)	-	-	-	-	-	-	-	-	-	-
2001	Hainan	-	(Wang et al., 2005)	68	-	-	-	52.9 (36/68)	-	-	-	-	-	-	-	-	-	-
2007-2012	Yunnan	Myanmar	(Bai et al., 2018)	107	-	100 (107/107）	100 (107/107）	100 (107/107）	-	-	-	100 (107/107）	-	-	-	-	-	-
2007-2016	Yunnan	Myanmar	(Si et al., 2021)	120	-	100 (120/120)	100 (120/120)	100 (120/120)	1.0 (1/120)	1.0 (1/120)	-	100 (120/120)	1.0 (1/120)	100 (120/120)	1.0 (1/120)	99.2 (119/120)	99.2 (119/120)	100 (120/120)
2003-2004	Yunnan	-	(Yang et al., 2007)	34	-	100 (34/34)	100 (34/34)	100 (34/34)	-	-	26.5 (9/34)	73.5 (25/34)	-	100 (34/34)	-	-	-	73.5 (25/34)
2006-2007	Yunnan	-	(Zhang et al., 2009)	61	-	-	-	91.8 (56/61)	-	-	-	-	-	-	-	-	-	-
	Hainan			23	-	-	-	47.8 (11/23)	-	-	-	-	-	-	-	-	-	-
2009-2010	Yunnan	Myanmar	(Huang et al., 2012)	106	2.8 (3/106)	2.8 (3/106)	2.8 (3/106)	95.3 (101/106)	-	-	-	-	-	-	-	-	-	-
2012-2015	Henan	Africa	(Zhou et al., 2016)	203	-	48.3 (98/203)	44.8 (91/203)	47.8 (97/203)	-	-	-	-	-	-	-	-	-	-
2014-2016	Yunnan	Myanmar	(Wang et al., 2020a)	55	-	100 (55/55)	100 (55/55)	100 (55/55)	-	-	-	100 (55/55)	-	100 (55/55)	-	100 (55/55)	98.2 (54/55)	100 (55/55)
2017-2019	Hubei	Africa	(Cheng et al., 2021)	104	-	12.5 (13/104)	12.5 (13/104)	12.5 (13/104)	-	-	-	-	-	-	-	-	4.8 (5/104)	-
2012-2017	Henan	Angola	(Zhou et al., 2019)	160	-	30.6 (49/160)	30.6 (49/160)	30.6 (49/160)	-	-	-	-	-	-	-	-	-	-
2012-2015	Yunnan, Tibet	Africa	(Huang et al., 2021)	731	-	36.5 (267/731)	36.5 (267/731)	37.2 (272/731)	-	-	-	-	-	-	-	-	-	-
2012-2016	Guizhou	Africa	(She et al., 2020	53	-	54.7 (29/53)	54.7 (29/53)	56.6 (30/53)	-	-	-	-	-	-	-	-	-	-
2012-2014	Jiangsu	Africa	(Lu et al., 2017	292	-	41.4 (121/292)	41.4 (121/292)	41.4 (121/292)	-	-	-	42.1 (123/292)	-	-	-	-	-	-
2012-2019	Henan	Africa	(Zhao et al., 2021	158	-	36.1 (57/158)	36.1 (57/158)	35.4 (56/158)	-	-	-	-	-	-	-	-	-	-
2012-2015	Shandong	Africa	(Xu et al., 2018)	279	-	35.9 (100/279)	35.9 (100/279)	36.7 (102/279)	-	-	-	-	-	-	-	-	-	-
2012-2016	Anhui	Africa	(Zhang et al., 2018)	433	0.7 (3/433)	5.5 (24/433)	1.9 (8/433)	27.7 (120/433)	-	-	-	-	-	-	-	-	-	-
2011-2016	Hubei	Africa	(Yao et al., 2018)	176	1.1 (2/176)	48.3 (85/176)	48.3 (85/176)	29.4 (87/176)	-	-	-	-	-	-	-	-	-	-

## Sheet: table 2
Supplementary Table 2. Mutation frequency of pfmdr1 gene in China.
Year	Study areas	Input source	Ref.	N	Mutation frequency N(%)
					N86Y	D90H	I91T	V104A	Y184F	N1042D	F1226Y	D1246Y
2015-2016	Shandong	Africa	(NIE Guang ⁃Kui, 2020)	70	37.1 (26/70)	-	-	-	75.7 (53/70)	-	-	-
2013-2015	Henan	Africa	(YANG Cheng-yun, 2018b)	386	23.6 (91/386)	-	-	-	-	-	-	3.1 (12/386)
2016	Henan	Africa	(Yang Cheng-yun, 2018a)	131	9.2 (12/131)	-	-	-	-	-	-	-
2003	Yunnan	-	(GUAN Ya-yi, 2009)	43	46.5 (20/43)	-	-	-	-	-	-	-
	Hainan			29	3.4 (1/29)	-	-	-	-	-	-	-
2014	Yunnan	-	(Zhang Zhi-wen)	25	32.0 (8/25)	-	-	-	-	-	-	-
2013-2014	Yunnan	Myanmar	(Feng et al., 2015)	7	14.3 (1/7)	-	-	-	-	-	-	-
	Myanmar			19	10.5 (2/19)	-	-	-	5.3 (1/19)	-	-	-
2012-2015	Yunnan	Myanmar, Africa	(He et al., 2019)	32	9.4 (3/32)	6.3 (2/32)	-	3.1 (1/32)	31.3 (10/32)	-	9.4 (3/32)	-
2014-2018	Guangxi, Shandong	Africa	(Feng et al., 2021)	144	8.3 (12/144)	-	0.7 (1/144)	-	0.7 (1/144)	-	-	-
2007-2012	Yunnan	Myanmar	(Bai et al., 2018)	107	0.9 (10/107)	-	-	-	30.8 (34/107)	3.7 (4/107)	-	-
2006-2007	Yunnan	-	(Zhang et al., 2009)	60	13.3 (8/60)	-	-	-	-	-	-	-
	Hainan			23	13.0 (11/23)	-	-	-	-	-	-	-
2009-2010	Yunnan	Myanmar	(Huang et al., 2012)	108	5.6 (6/108)	-	-	-	-	-	-	-
2012-2016	Henan	Africa	(Yang et al., 2019)	380	22.3 (141/380)	-	-	-	54.0 (341/380)	-	3.3 (21/380)	-
2014-2016	Yunnan	Myanmar	(Wang et al., 2020a)	58	1.7 (1/58)	-	-	-	31.0 (18/58)	-	27.6 (16/58)	-
2017-2019	Hubei	Africa	(Cheng et al., 2021)	106	6.6 (7/106)	-	-	-	65.1 (69/106)	-	-	-
2012-2017	Henan	Africa	(Zhou et al., 2019)	162	11.7 (19/162)	-	-	-	30.9 (50/162)	-	-	0.6 (1/162)
2012-2015	Yunnan，Tibet	Africa	(Huang et al., 2021)	434	26.5 (116/434)	-	-	-	21.4 (93/434)	-	-	0.4 (2/434)
2012-2016	Guizhou	Africa	(She et al., 2020)	54	22.2 (12/54)	-	-	-	72.2 (39/54)	-	-	5.6 (3/54)
2012-2019	Henan	Africa	(Zhao et al., 2021)	158	13.9 (22/158)	-	-	-	63.3 (100/158)	-	-	1.3 (2/158)
2012-2015	Shandong	Africa	(Xu et al., 2018)	272	30.2 (82/272)	-	-	-	60.6 (165/272)	-	-	0.8 (2/272)
2012-2016	Anhui	Africa	(Zhang et al., 2018)	433	19.9 (86/433)	-	-	-	-	-	-	-
2011-2016	Hubei	Africa	(Yao et al., 2018)	193	35.3 (30/193)	-	-	-	53.4 (103/193)	-	-	-

## Sheet: table 3
Supplementary Table 3. Mutation frequency of pfdhfr gene in China.
Year	Study areas	Input source	Ref.	N	Mutation frequency N(%)
					N51I	C59R	S108N	D139V	I164L
2015-2016	Shandong	Africa	(NIE Guang ⁃Kui, 2020)	70	95.7 (67/70)	92.9 (65/70)	98.6 (69/70)	-	-
2016	Henan	Africa	(Yang Cheng-yun, 2018a)	131	96.2 (126/131)	87.8 (115/131)	98.5 (129/131)	-	-
2001, 2006	Yunnan	-	(YE Sheng-yu, 2022)	55	36.4 (20/55)	87.3 (48/55)	85.5 (47/55)	-	49.1 (27/55)
2014	Yunnan	-	(Zhang Zhi-wen)	21	10.0 (2/21)	38.1 (8/21)	38.1 (8/21)	-	28.6 (6/21)
2017-2019	Anhui, Shandong, Guangxi	Africa	(Yan et al., 2021)	159	86.8 (138/159)	89.9 (143/159)	98.1 (156/159)	-	-
2007-2012	Yunnan	Myanmar	(Bai et al., 2018)	107	66.4 (71/107)	99.1 (106/107)	99.1 (106/107)	-	77.5 (83/107)
2006-2007	Yunnan	-	(Zhang et al., 2009)	59	42.4 (25/59)	95.0 (56/59)	100 (59/59)	-	74.6 (44/59)
	Hainan			21	14.3 (3/21)	81.0 (17/21)	100 (21/21)	-	28.6 (6/21)
2009-2010	Yunnan	Myanmar	(Huang et al., 2012)	97	56.7 (55/97)	95.9 (93/97)	59.8 (58/97)	-	75.3 (73/97)
2014-2016	Yunnan	Myanmar	(Wang et al., 2020a)	59	89.8 (53/59)	100 (59/59)	100 (59/59)	-	88.1 (52/59)
2011-2019	Hubei	Africa, Southeast Asia	(Jiang et al., 2020)	300	90.7 (272/300)	84.7 (252/300)	94.7 (284/300)	-	0.3 (1/300)
2012-2017	Henan	Africa	(Zhou et al., 2019)	158	94.9 (150/158)	66.5 (105/158)	98.7 (156/158)	0.6 (1/158)	0.6 (1/158)
2013-2016	Shandong	Africa	(Xu et al., 2019)	254	93.3 (237/254)	85.8 (218/254)	97.2 (247/254)	-	-
2012-2019	Henan	Africa	(Zhao et al., 2021)	159	91.8 (146/159)	92.5 (147/159)	96.9 (154/159)	-	0.6 (1/159)

## Sheet: table 4
Supplementary Table 4. Mutation frequency of pfdhps gene in China.
Year	Study areas	Input source	Ref.	N	Mutation frequency N(%)
					I431V	S436A/F/G	A437G	A476G	K540E/N	A581G	A613S
2015-2016	Shandong	Africa	(NIE Guang ⁃Kui, 2020)	70	-	31.4 (22/70)	87.1 (61/70)	-	10.0 (7/70)	-	5.7 (4/70)
2001.2	Yunnan	-	(YE Sheng-yu, 2022)	55	-	49.1 (27/55)	7.3 (4/55)	-	60.0 (33/55)	38.2 (21/55)	-
2014	Yunnan	-	(Zhang Zhi-wen)	22	-	50.0 (11/22)	100 (22/22)	-	63.6 (14/22)	50.0 (11/22)	-
2017-2019	Anhui, Shandong, Guangxi	Africa	(Yan et al., 2021)	159	7.6 (12/159)	27.0 (43/159)	9.4 (15/159)	-	27.7 (44/159)	8.9 (14/159)	1.9 (3/159)
2007-2012	Yunnan	Myanmar	(Bai et al., 2018)	107	-	53.3 (57/107)	96.3 (103/107)	-	86.0 (92/107)	42.1 (45/107)	-
2006-2007	Yunnan	-	(Zhang et al., 2009)	59	-	54.2 (32/59)	93.2 (55/59)	-	71.2 (42/59)	20.3 (12/59)	-
	Hainan			22	-	41.0 (9/22)	77.3 (17/22)	-	59.1 (13/22)	22.7 (5/22)	-
2009-2010	Yunnan	Myanmar	(Huang et al., 2012)	93	-	53.8 (50/93)	82.8 (77/93)	-	76.3 (71/93)	44.1 (41/93)	-
2014-2016	Yunnan	Myanmar	(Wang et al., 2020a)	59	-	15.3 (9/59)	-	-	91.5 (54/59)	79.7 (47/59)	-
2011-2019	Hubei	African, Southeast Asia	(Jiang et al., 2020)	290	-	27.2 (79/290)	79.0 (229/290)	-	21.7 (63/290)	9.0 (26/290)	11.0 (31/290)
2012-2017	Henan	Angola	(Zhou et al., 2019)	158	-	10.1 (16/158)	92.4 (146/158)	1.3 (2/158)	12.0 (19/158)	0.6 (1/158)	-
2013-2016	Shandong	Africa (West and Central Africa, Southern Africa)	(Xu et al., 2019)	254	3.5 (9/254)	20.9 (53/254)	93.3 (237/254)	-	18.9 (48/254)	2.4 (6/254)	5.9 (15/254)
2012-2019	Henan	Nigeria, Africa	(Zhao et al., 2021)	159	27.0 (43/159)	49.7 (79/159)	86.2 (137/159)	-	-	21.4 (34/159)	28.9 (46/159)

## Sheet: table 5
Supplementary Table 5. Mutation frequency of pvmdr1 gene in China.
Year	Study areas	Input source	Ref.	N	Mutation frequency N(%)
					P8L	T409M	S513R	G520D	G698S	L845F	A861E	M908L	V945G	T958M	Y976F	K997R	F1076L	K1393N	S1450L
2013-2014	Yunnan	Myanmar	(Feng et al., 2015)	46	-	-	-	-	-	-	-	-	-	-	4.3 (2/46)	-	-	-	-
2004,2006-2008	China–Myanmar border	Myanmar	(Ngassa Mbenda et al., 2020)	275	-	10.2 (28/275)	32.0 (88/275)	10.2 (28/275)	97.8 (269/175)	4.0 (11/275)	26.2 (72/275)	95.3 (262/275)	5.8 (16/275)	100 (275/275)	2.5 (7/275)	-	56.7 (156/275)	28.7 (79/275)	16.0 (44/275)
	Anhui			55	17.9 (10/55)	-	-	28.8 (27/55)	100 (55/55)	52.7 (29/55)	29.1 (16/55)	100 (55/55)	-	100 (55/55)	-	-	100 (55/55)	-	-
2012-2013,2015	China–Myanmar border	Myanmar	(Li et al., 2020)	52	-	19.2 (10/52)	13.5 (7/52)	13.5 (7/52)	100 (52/52)	3.8 (2/52)	25.0 (13/52)	98.1 (51/52)	-	100 (52/52)	3.8 (2/52)	-	78.8 (41/52)	26.9 (14/52)	17.3 (9/52)
2016	China–Myanmar border	Myanmar	(Zeng et al., 2021b)	46	2.2 (1/46)	4.4 (2/46)	6.5 (3/46)	21.7 (10/46)	97.8 (45/46)	2.2 (1/46)	23.9 (11/46)	100 (46/46)	-	100 (46/46)	-	4.4 (3/46)	93.5 (43/46)	6.5 (3/46)	26.1 (12/46)
2015	China–Myanmar border	Myanmar	(Zhao et al., 2020)	113	-	-	-	-	-	-	-	-	-	-	2.7 (3/113)	5.3 (6/113)	83.2 (94/113)	-	-
2009-2012	Yunnan	-	(Huang et al., 2014)	53	-	-	-	-	-	-	-	-	-	-	9.4 (5/53)	-	35.8 (19/53)	-	-
	Anhui			61	-	-	-	-	-	-	-	-	-	-	-	-	100 (61/61)	-	-
2008-2017	China–Myanmar border	Myanmar	(Wang et al., 2022)	232	-	-	-	-	-	-	-	-	-	100 (232/232)	2.2 (5/232)	3.5 (8/232)	72.4 (168/232)	-	-
2017-2019	Yunnan	Myanmar	(Wang et al., 2020b)	58	-	-	-	-	-	-	-	-	-	100 (58/58)	-	-	84.5 (49/58)	-	-

## Sheet: table 6
Supplementary Table 6. Mutation frequency of pvdhfr gene in China.
Year	Study areas	Input source	Ref.	N	Mutation frequency N(%)
					I13L	A15V	C49R	F57I/L	S58R	T61M	R76G	H99S/R	S117N/T	I173F/L
2006, 2008	Anhui, Guizhou	-	(Miao et al., 2010)	122	-	-	-	0.8 (1/122)	9.8 (12/122)	18.9 (23/122)	-	-	48.4 (59/122)	-
2016	China–Myanmar border	Myanmar	(Zeng et al., 2021b)	46	-	-	-	10.9 (5/46)	15.2 (7/46)	10.9 (5/46)	-	56.5 (26/46)	17.4 (8/46)	-
2015	China–Myanmar border	Myanmar	(Zhao et al., 2020)	116	1.7 (2/116)	-	-	37.0 (43/116)	54.3 (63/116)	37.1 (43/116)	-	26.8 (31/116)	51.7 (60/116)	-
2009-2012	Yunnan	-	(Huang et al., 2014)	53	-	-	-	60.3 (32/53)	62.3 (33/53)	60.4 (32/53)	-	18.9 (10/53)	73.6 (39/53)	-
	Anhui			61	-	-	-	-	-	-	-	39.3 (24/61)	57.4 (35/61)	-
2009	Anhui	-	(Huang et al., 2011)	115	-	-	-	-	25.2 (29/115)	24.3 (28/115)	-	-	62.6 (72/115)	-
	Henan			63	-	-	-	-	27.0 (17/63)	47.6 (30/63)	-	-	69.8 (44/63)	-
	Hubei			9	-	-	-	-	44.4 (4/9)	-	-	-	55.6 (5/9)	-
2008-2017	China–Myanmar border	Myanmar	(Wang et al., 2022)	187	-	-	1.1 (2/187)	40.5 (76/187)	56.7 (106/187)	40.1 (75/187)	-	27.8 (52/187)	54.0 (101/187)	0.5 (1/187)
2012,2015	China–Myanmar border	Myanmar	(Zeng et al., 2021a)	207	1.7 (4/237)	-	-	60.0 (142/237)	65.8 (156/237)	59.5 (141/237)	-	24.5 (58/237)	65.4 (155/237)	-
2009-2019	Dandong	Myanmar	(Huang et al., 2022)	7	-	14.3 (1/7)	-	28.6 (2/7)	-	-	-	14.3 (1/7)	28.6 (2/7)	-
	Suining			16	-	-	-	-	-	-	-	-	37.5 (6/16)	-
	Nyingchi			3	-	-	-	-	66.7 (2/3)	-	-	-	33.3 (1/3)	-
	Yingjiang			58	-	-	-	27.6 (16/58)	48.3 (28/58)	27.6 (16/58)	-	32.8 (19/58)	48.3 (28/58)	-
	Tengchong			204	3.9 (6/204)	-	-	78.9 (161/204)	92.6 (189/204)	77.0 (157/204)	0.5 (1/204)	1.5 (3/204)	91.2 (186/204)	1.5 (3/204)
	Hainan			3	-	-	-	-	100 (3/3)	-	-	-	100 (3/3)	-
2017-2019	Yunnan	Myanmar	(Wang et al., 2020b)	58	-	-	-	8.6 (5/58)	48.3 (28/58)	27.6 (16/58)	-	32.8 (19/58)	48.3 (28/58)	-

## Sheet: table 7
Supplementary Table 7. Mutation frequency of pvdhps gene in China.
Year	Study areas	Input source	Ref.	N	Mutation frequency N(%)
					A372S	S382A/C	A383G	M399I	K512M	G549D	A553G	E571Q	G626A	A633S	D639E	S640G	A647V
2016	China–Myanmar border	Myanmar	(Zeng et al., 2021b)	46	-	-	65.2 (30/46)	-	-	-	8.7 (4/46)	4.4 (2/46)	-	-	-	-	-
2015	China–Myanmar border	Myanmar	(Zhao et al., 2020)	80	-	7.6 (6/80)	75.0 (60/80)	-	5.1 (4/80)	-	30.0 (24/80)	2.5 (2/80)	-	-	-	-	1.3 (1/80)
2009-2012	Yunnan	-	(Huang et al., 2014)	53	-	32.1 (17/53)	79.2 (42/53)	-	1.9 (1/53)	-	28.3 (15/53)	-	-	-	-	-	-
	Anhui			61	-	-	-	-	-	-	-	-	-	-	-	-	-
2008-2017	China–Myanmar border	Myanmar	(Wang et al., 2022)	227	0.4 (1/227)	8.4 (19/227)	69.2 (157/227)	-	5.3 (12/227)	-	30.8 (70/227)	4.0 (9/227)	1.8 (4/227)	1.3 (3/227)	4.0 (9/227)	4.0 (9/227)	15.5 (33/227)
2012,2015	China–Myanmar border	Myanmar	(Zeng et al., 2021a)	240	-	10.0 (24/240)	78.3 (188/240)	-	4.2 (10/240)	0.4 (1/240)	49.2 (118/240)	3.8 (9/240)	-	-	-	-	-
2009-2019	Dandong	Myanmar	(Huang et al., 2022)	8	-	-	-	37.5 (3/8)	-	-	-	-	-	-	-	-	-
	Nyingchi			25	-	-	4.0 (1/25)	4.0 (1/25)	-	-	-	-	-	-	-	-	-
	Yingjiang			58	-	1.7 (1/58)	50.0 (29/58)	-	1.7 (1/58)	-	15.5 (9/58)	-	-	-	-	-	-
	Tengchong			216	-	18.5 (40/216)	93.5 (202/216)	-	2.3 (5/216)	-	71.8 (155/216)	0.5 (1/216)	-	-	-	-	-
	Hainan			26	-	-	3.8 (1/26)	3.8 (1/26)	-	-	-	-	-	-	-	-	-
2017-2019	Yunnan	Myanmar	(Wang et al., 2020b)	58	-	1.7 (1/58)	50.0 (29/58)	-	1.7 (1/58)	-	15.5 (9/58)	-	-	-	-	-	-

## Sheet: table 8
Supplementary Table 8. Mutation frequency of pfK13 gene in China.
Year	Study areas	Input source	Ref.	N	Mutation frequency N(%)
					N11Y	S16L	K189T	E252Q	R255K	I352T	I376V	F434Y	T437N	P441L	P443S/Q/R	F446I	G449A	G450V	V454I	E455Q	L457S	N458Y	S459L	D462N	D464N	C469Y/F	R471R	T474I	M476I	A481V/T	F483S	L488V	L492S	F495L	G496G	I511M	S522I	G533A	N537I	R539T	Y541H	S549D	P553L	E556K/D	R561H	M562I	V566I	A569T	P574L
2015-2016	Shandong	Africa	(NIE Guang ⁃Kui, 2020)	70	-	-	-	-	-	-	-	-	-	-	-	-	-	-	-	-	-	-	-	-	-	-	-	-	-	-	-	-	-	-	-	-	-	-	-	-	-	-	-	-	-	-	-	-	-
2013-2015	Henan	Africa	(YANG Cheng-yun, 2018b)	386	-	-	-	-	-	-	-	-	-	-	-	-	-	-	-	-	-	-	-	-	0.3 (1/386)	-	0.5 (2/386)	-	0.3 (1/386)	-	-	-	-	-	0.3 (1/386)	-	-	-	-	0.3 (1/386)	-	-	-	0.3 (1/386)	-	-	-	-	0.3 (1/386)
2016	Henan	Africa	(Yang Cheng-yun, 2018a)	131	-	-	-	-	-	-	-	-	-	-	-	-	-	-	-	0.8 (1/131)	-	-	-	-	-	-	-	-	-	-	-	-	-	-	-	-	-	-	-	-	-	0.8 (1/131)	-	-	-	-	-	-	-
2013-2015	Yunnan	Myanmar, African	(SUN Ai-ming, 2016)	66	-	3.0 (2/66)	-	-	-	-	-	-	-	-	-	72.7 (48/66) native:3	3.0 (2/66)	-	-	-	-	3.0 (2/66)	-	-	-	1.5 (1/66)	-	-	-	-	-	-	-	-	-	-	-	-	-	-	-	-	-	1.5 (1/66)	-	-	1.5 (1/66)	-	3.0 (2/66)
2001.2	Yunnan	-	(YE Sheng-yu, 2021)	55	-	-	-	-	-	-	-	-	-	-	-	1.8 (1/55)	-	-	-	-	-	-	-	-	-	-	-	-	-	-	-	-	-	-	-	-	-	-	-	-	-	-	-	-	-	-	-	-	-
2008-2010	Yunnan	-	(ZHANG Yan-mei, 2016)	34	-	-	-	2.9 (1/34)	-	-	-	-	-	-	-	44.1 (15/34)	-	-	-	-	-	-	-	-	-	2.9 (1/34)	-	-	-	-	-	-	-	-	-	-	-	-	-	2.9 (1/34)	-	-	2.9 (1/34)	-	-	-	-	-	2.9 (1/34)
2013-2014	Yunnan	Myanmar	(Feng et al., 2015)	7	-	-	-	-	-	-	-	-	-	-	-	26.8 (2/7)	-	-	-	-	-	-	-	-	-	-	-	-	-	-	-	-	-	-	-	-	-	-	-	-	-	-	-	-	-	-	-	-	-
	Myanmar			19	-	-	-	-	-	-	-	-	-	-	-	15.8 (3/19)	-	-	-	-	-	-	-	-	-	-	-	-	-	-	-	-	-	-	-	10.5 (2/19)	-	-	5.3 (1/19)	-	-	-	-	-	-	-	-	-	5.3 (1/19)
2012-2015	Yunnan	Myanmar, Africa	(He et al., 2019)	72	-	-	-	-	-	-	-	-	-	-	-	38.9 (28/72)	-	-	1.4 (1/72)	-	-	-	-	-	-	-	-	-	-	-	-	-	-	-	-	-	-	-	-	-	1.4 (1/72)	-	-	-	-	-	-	-	4.2 (3/72)
2014-2018	Guangxi, Shandong	Africa	(Feng et al., 2021)	144	-	-	-	-	-	-	-	-	-	-	-	-	-	-	-	-	-	-	-	-	-	-	-	-	-	-	-	-	-	-	-	-	-	-	-	-	-	-	-	-	-	-	-	-	-
2013-2015	Yunnan	Myanmar	(Dong et al., 2018)	194	-	-	-	-	-	-	-	-	-	-	-	25.3 (49/194)	-	-	-	-	-	1.0 (2/194)	1.0 (2/194)	-	-	0.5 (1/194)	-	-	-	-	-	-	-	-	-	-	-	0.5 (1/194)	-	-	-	-	-	0.5 (1/194)	-	-	-	-	1.1 (2/194)
	Myanmar			190	-	-	-	-	-	-	-	-	-	-	-	42.6 (81/190)	-	0.5 (1/190)	-	-	-	0.5 (1/190)	-	-	-	1.6 (3/190)	-	-	-	1.0 (2/190)	0.5 (1/190)	-	0.5 (1/190)	-	-	-	-	0.5 (1/190)	-	-	-	-	1.6 (3/190)	1.0 (2/190)	-	-	-	-	2.6 (5/190)
2007-2016	Yunnan	Myanmar	(Zhang et al., 2019)	133	-	-	1.5 (2/133)	1.5 (2/133)	-	-	-	-	-	0.8 (1/133)	-	41.4 (55/133)	-	-	-	-	-	0.8 (1/133)	-	-	-	-	-	-	-	-	-	-	-	-	-	-	-	11.3 (15/133)	-	0.8 (1/133)	-	-	-	-	-	-	-	-	2.3 (3/133)
2012-2017	Yunnan	Southeast Asia, Africa	(Feng et al., 2019)	6	-	-	-	-	-	-	-	-	-	-	-	33.3 (2/6)	-	-	-	-	-	-	-	-	-	-	-	-	-	-	-	-	-	-	-	-	-	-	-	-	-	-	-	-	-	-	-	-	-
	Southeast Asia			115	-	-	-	-	-	-	-	-	-	-	0.9 (1/115)	15.7 (18/115)	-	-	-	-	-	1.7 (2/115)	0.9 (1/115)	-	-	0.9 (1/115)	-	-	-	-	-	-	-	-	-	-	-	0.9 (1/115)	-	-	-	-	-	-	-	-	-	-	0.9 (1/115)
	Africa			162	-	-	-	-	-	-	-	-	-	-	-	-	-	-	-	-	-	-	-	-	-	-	-	-	-	-	-	-	-	-	-	-	0.6 (1/162)	-	-	-	-	-	-	-	-	-	-	-	-
2014-2017	Guangxi	Africa	(Li et al., 2019)	319	-	-	-	-	-	-	-	-	-	-	-	-	-	-	-	-	-	-	-	-	-	-	-	0.3 (1/319)	-	0.3 (1/319)	-	-	-	-	-	-	-	-	-	-	-	-	-	-	-	-	-	-	-
2007-2012	Yunnan	Myanmar	(Bai et al., 2018)	107	-	-	1.0 (1/107)	2.9 (3/107)	-	-	-	-	-	1.0 (1/107)	-	25.7 (27/107)	-	-	-	-	-	-	-	-	-	-	-	-	-	-	-	-	-	-	-	-	-	-	-	3.8 (4/107)	-	-	-	-	-	-	-	-	2.9 (3/107)
2012-2017	Henan	Africa	(Zhou et al., 2019)	159	-	-	-	-	-	-	-	-	-	-	-	-	-	-	-	-	-	-	-	-	-	-	1.3 (2/159)	-	-	-	-	-	-	-	-	-	-	-	-	-	-	-	-	-	-	-	-	-	-
2012-2015	Henan	Africa	(Yang et al., 2017)	483	-	-	-	-	-	-	-	-	-	-	-	-	-	-	-	-	-	-	-	-	0.4 (2/483)	-	-	-	0.2 (1/483)	-	-	-	-	-	-	-	-	-	-	0.2 (1/483)		-	-	0.2 (1/483)	-	-	-	-	0.2 (1/483)
2007-2012	China-Myanmar border	Myanmar	(Wang et al., 2015)	191	0.5 (1/191)	-	1.6 (3/191)	0.5 (1/191)	0.5 (1/191)	0.5 (1/191)	1.0 (2/191)	-	-	0.5 (1/191)	0.5 (1/191)	27.2 (52/191)	-	-	-	-	-	0.5 (1/191)	-	-	-	0.5 (1/191)	-	-	-	-	-	-	0.5 (1/191)	1.0 (2/191)	-	-	-	-	-	-	-	-	-	-	-	-	-	-	6.3 (12/191)
2012-2015	Shandong	Africa	(Xu et al., 2018)	282	-	-	-	-	-	-	-	-	-	-	-	-	-	-	-	-	-	-	-	-	-	0.4 (1/282)	-	-	-	-	-	-	-	-	-	-	-	-	-	-	-	-	0.4 (1/282)	-	-	0.4 (1/282)	-	0.4 (1/282)	-
2012-2016	Anhui	Africa	(Zhang et al., 2018)	433	-	-	-	-	-	-	-	0.2 (1/433)	0.2 (1/433)	-	0.2 (1/433)	-	-	-	-	-	0.2 (1/433)	-	-	0.2 (1/433)	-	0.2 (1/433)	-	-	-	-	-	0.2 (1/433)	-	-	-	-	-	-	-	-	-	-	-	-	-	-	-	-	-
2011-2016	Hubei	Africa	(Yao et al., 2018)	184	-	-	-	-	-	-	-	-	-	-	-	-	-	-	-	-	-	-	-	-	-	-	-	-	-	-	-	-	-	-	-	-	-	-	-	-	-	-	-	-	0.5 (1/184)	-	-	-	-
2009-2013	Yunnan	-	(Huang et al., 2015)	329	-	-	-	-	-	-	-	-	-	-	-	36.5 (120/329)	-	-	-	-	-	0.3 (1/329)	-	-	-	0.3 (1/329)	-	-	-	0.6 (2/329)	0.6 (2/329)	-	0.6 (2/329)	0.3 (1/329)	-	-	-	-	0.3 (1/329)	-	-	-	1.5 (5/329)	0.3 (1/329)	0.3 (1/329)	-	-	-	4.9 (16/329)
[truncated: 32 more columns]

## Sheet: Reference
Reference
Bai, Y., Zhang, J., Geng, J., Xu, S., Deng, S., Zeng, W., Wang, Z., Ngassa Mbenda, H.G., Zhang, J., Li, N., Wu, Y., Li, C., Liu, H., Ruan, Y., Cao, Y., Yang, Z., and Cui, L. (2018). Longitudinal surveillance of drug resistance in Plasmodium falciparum isolates from the China-Myanmar border reveals persistent circulation of multidrug resistant parasites. Int J Parasitol Drugs Drug Resist 8, 320-32…
Cheng, W., Song, X., Tan, H., Wu, K., and Li, J. (2021). Molecular surveillance of anti-malarial resistance pfcrt, pfmdr1, and pfk13 polymorphisms in African Plasmodium falciparum imported parasites to Wuhan, China. Malar J 20, 209.
Dong, Y., Wang, J., Sun, A., Deng, Y., Chen, M., Xu, Y., and Xue, J. (2018). Genetic association between the Pfk13 gene mutation and artemisinin resistance phenotype in Plasmodium falciparum isolates from Yunnan Province, China. Malar J 17, 478.
Feng, J., Kong, X., Xu, D., Yan, H., Zhou, H., Tu, H., and Lin, K. (2019). Investigation and Evaluation of Genetic Diversity of Plasmodium falciparum Kelch 13 Polymorphisms Imported From Southeast Asia and Africa in Southern China. Front Public Health 7, 95.
Feng, J., Xu, D., Kong, X., Lin, K., Yan, H., Feng, X., Tu, H., and Xia, Z. (2021). Characterization of pfmdr1, pfcrt, pfK13, pfubp1, and pfap2mu in Travelers Returning from Africa with Plasmodium falciparum Infections Reported in China from 2014 to 2018. Antimicrob Agents Chemother 65, e0271720.
Feng, J., Zhou, D., Lin, Y., Xiao, H., Yan, H., and Xia, Z. (2015). Amplification of pfmdr1, pfcrt, pvmdr1, and K13 propeller polymorphisms associated with Plasmodium falciparum and Plasmodium vivax isolates from the China-Myanmar border. Antimicrob Agents Chemother 59, 2554-2559.
Guan Ya-Yi, Z.G.-Q., Hu Ling, Feng Xiao-Ping,Cai Yue,Yao Jun-Min,Liu De- Quan,Tang Lin-Hua (2009). Relationships between chloroquine resistance and polymorphisms in Pfcrt and Pfmdr1 in Plasmodium falciparum isolated from China. Journal of Pathogen Biology 4.
He, Y., Campino, S., Diez Benavente, E., Warhurst, D.C., Beshir, K.B., Lubis, I., Gomes, A.R., Feng, J., Jiazhi, W., Sun, X., Huang, F., Tang, L.H., Sutherland, C.J., and Clark, T.G. (2019). Artemisinin resistance-associated markers in Plasmodium falciparum parasites from the China-Myanmar border: predicted structural stability of K13 propeller variants detected in a low-prevalence area. PLoS One…
Huang, B., Huang, S., Su, X.Z., Tong, X., Yan, J., Li, H., and Lu, F. (2014). Molecular surveillance of pvdhfr, pvdhps, and pvmdr-1 mutations in Plasmodium vivax isolates from Yunnan and Anhui provinces of China. Malar J 13, 346.
Huang, F., Cui, Y., Yan, H., Liu, H., Guo, X., Wang, G., Zhou, S., and Xia, Z. (2022). Prevalence of antifolate drug resistance markers in Plasmodium vivax in China. Front Med 16, 83-92.
Huang, F., Takala-Harrison, S., Jacob, C.G., Liu, H., Sun, X., Yang, H., Nyunt, M.M., Adams, M., Zhou, S., Xia, Z., Ringwald, P., Bustos, M.D., Tang, L., and Plowe, C.V. (2015). A Single Mutation in K13 Predominates in Southern China and Is Associated With Delayed Clearance of Plasmodium falciparum Following Artemisinin Treatment. J Infect Dis 212, 1629-1635.
Huang, F., Tang, L., Yang, H., Zhou, S., Liu, H., Li, J., and Guo, S. (2012). Molecular epidemiology of drug resistance markers of Plasmodium falciparum in Yunnan Province, China. Malar J 11, 243.
Huang, F., Yan, H., Xue, J.B., Cui, Y.W., Zhou, S.S., Xia, Z.G., Abeyasinghe, R., Ringwald, P., and Zhou, X.N. (2021). Molecular surveillance of pfcrt, pfmdr1 and pfk13-propeller mutations in Plasmodium falciparum isolates imported from Africa to China. Malar J 20, 73.
Huang, F., Zhou, S., Zhang, S., Li, W., and Zhang, H. (2011). Monitoring resistance of Plasmdium vivax: point mutations in dihydrofolate reductase gene in isolates from Central China. Parasit Vectors 4, 80.
Jiang, T., Cheng, W., Yao, Y., Tan, H., Wu, K., and Li, J. (2020). Molecular surveillance of anti-malarial resistance Pfdhfr and Pfdhps polymorphisms in African and Southeast Asia Plasmodium falciparum imported parasites to Wuhan, China. Malar J 19, 434.
Li, J., Shi, Y., Zhang, W., Yan, H., Lin, K., Wei, S., Wei, H., Yang, Y., Huang, S., Lu, Y., Ma, A., and Qin, J. (2019). K13-propeller gene polymorphisms of Plasmodium falciparum and the therapeutic effect of artesunate among migrant workers returning to Guangxi, China (2014-2017). Malar J 18, 349.
Li, J., Zhang, J., Li, Q., Hu, Y., Ruan, Y., Tao, Z., Xia, H., Qiao, J., Meng, L., Zeng, W., Li, C., He, X., Zhao, L., Siddiqui, F.A., Miao, J., Yang, Z., Fang, Q., and Cui, L. (2020). Ex vivo susceptibilities of Plasmodium vivax isolates from the China-Myanmar border to antimalarial drugs and association with polymorphisms in Pvmdr1 and Pvcrt-o genes. PLoS Negl Trop Dis 14, e0008255.
Lu, F., Zhang, M., Culleton, R.L., Xu, S., Tang, J., Zhou, H., Zhu, G., Gu, Y., Zhang, C., Liu, Y., Wang, W., Cao, Y., Li, J., He, X., Cao, J., and Gao, Q. (2017). Return of chloroquine sensitivity to Africa? Surveillance of African Plasmodium falciparum chloroquine resistance through malaria imported to China. Parasit Vectors 10, 355.
Miao, M., Yang, Z., Cui, L., Ahlum, J., Huang, Y., and Cui, L. (2010). Different allele prevalence in the dihydrofolate reductase and dihydropteroate synthase genes in Plasmodium vivax populations from China. Am J Trop Med Hyg 83, 1206-1211.
Ngassa Mbenda, H.G., Wang, M., Guo, J., Siddiqui, F.A., Hu, Y., Yang, Z., Kittichai, V., Sattabongkot, J., Cao, Y., Jiang, L., and Cui, L. (2020). Evolution of the Plasmodium vivax multidrug resistance 1 gene in the Greater Mekong Subregion during malaria elimination. Parasit Vectors 13, 67.
Nie Guang ⁃Kui, X.C., Wei Qing ⁃Kuan, Li Jin, Xiao Ting, Sun Hui, Kong Xiang ⁃Li, Yin Kun, Zhao Gui ⁃Hua, Zhang Ben⁃Guang, Yan Ge, Huang Bing⁃Cheng (2020). Analysis of drug ⁃ resistant gene polymorphisms in Plasmodium falciparum imported from Equatorial Guinea to Shandong Province in 2015 and 2016. Chin J Schisto Control 32.
She, D., Wang, Z., Liang, Q., Lu, L., Huang, Y., Zhang, K., An, D., and Wu, J. (2020). Polymorphisms of pfcrt, pfmdr1, and K13-propeller genes in imported falciparum malaria isolates from Africa in Guizhou province, China. BMC Infect Dis 20, 513.
Si, Y., Zeng, W., Li, N., Wang, C., Siddiqui, F., Zhang, J., Pi, L., He, X., Zhao, L., Wang, S., Zhao, H., Li, X., Yang, Q., Miao, J., Yang, Z., and Cui, L. (2021). In Vitro Susceptibility of Plasmodium falciparum Isolates from the China-Myanmar Border Area to Piperaquine and Association with Candidate Markers. Antimicrob Agents Chemother 65.
Sun Ai-Ming, D.Y., Chen Meng-Ni, Xu Yan-Chun, Deng Yan, Mao Xiang-Hua, Wang Jian (2016). Polymorphism Analysis of Plasmodium falciparum K13 Gene Kelch Domain Associated with Resistance to Artemisinin in Yunnan Province. Chin J Parasitol Parasit Dis 34.
Wang, S., Xu, S., Geng, J., Si, Y., Zhao, H., Li, X., Yang, Q., Zeng, W., Xiang, Z., Chen, X., Zhang, Y., Li, C., Kyaw, M.P., Cui, L., and Yang, Z. (2020a). Molecular Surveillance and in vitro Drug Sensitivity Study of Plasmodium falciparum Isolates from the China-Myanmar Border. Am J Trop Med Hyg 103, 1100-1106.
Wang, X., Mu, J., Li, G., Chen, P., Guo, X., Fu, L., Chen, L., Su, X., and Wellems, T.E. (2005). Decreased prevalence of the Plasmodium falciparum chloroquine resistance transporter 76T marker associated with cessation of chloroquine use against P. falciparum malaria in Hainan, People's Republic of China. Am J Trop Med Hyg 72, 410-414.
Wang, X., Ruan, W., Zhou, S., Feng, X., Yan, H., and Huang, F. (2020b). Prevalence of molecular markers associated with drug resistance of Plasmodium vivax isolates in Western Yunnan Province, China. BMC Infect Dis 20, 307.
Wang, Z., Shrestha, S., Li, X., Miao, J., Yuan, L., Cabrera, M., Grube, C., Yang, Z., and Cui, L. (2015). Prevalence of K13-propeller polymorphisms in Plasmodium falciparum from China-Myanmar border in 2007-2012. Malar J 14, 168.
Wang, Z., Wei, C., Pan, Y., Wang, Z., Ji, X., Chen, Q., Zhang, L., Wang, Z., and Wang, H. (2022). Polymorphisms of potential drug resistant molecular markers in Plasmodium vivax from China-Myanmar border during 2008‒2017. Infect Dis Poverty 11, 43.
Xu, C., Sun, H., Wei, Q., Li, J., Xiao, T., Kong, X., Wang, Y., Zhao, G., Wang, L., Liu, G., Yan, G., Huang, B., and Yin, K. (2019). Mutation Profile of pfdhfr and pfdhps in Plasmodium falciparum among Returned Chinese Migrant Workers from Africa. Antimicrob Agents Chemother 63.
Xu, C., Wei, Q., Yin, K., Sun, H., Li, J., Xiao, T., Kong, X., Wang, Y., Zhao, G., Zhu, S., Kou, J., Yan, G., and Huang, B. (2018). Surveillance of Antimalarial Resistance Pfcrt, Pfmdr1, and Pfkelch13 Polymorphisms in African Plasmodium falciparum imported to Shandong Province, China. Sci Rep 8, 12951.
Yan, H., Feng, J., Yin, J.H., Huang, F., Kong, X.L., Lin, K.M., Zhang, T., Feng, X.Y., Zhou, S.S., Cao, J.P., and Xia, Z.G. (2021). High Frequency Mutations in pfdhfr and pfdhps of Plasmodium falciparum in Response to Sulfadoxine-Pyrimethamine: A Cross-Sectional Survey in Returning Chinese Migrants From Africa. Front Cell Infect Microbiol 11, 673194.
Yan He, W.X.X., Feng Jun, Zhang Li, Yin Jian⁃Hai, Li Mei, Xia Zhi⁃Gui*, Huang Fang* (2020). Analysis of chloroquine ⁃resistant gene polymorphisms in Plasmodium falciparum imported into China in 2012 and 2018. Chin J Schisto Control 32.
Yang, C., Zhang, H., Zhou, R., Qian, D., Liu, Y., Zhao, Y., Li, S., and Xu, B. (2017). Polymorphisms of Plasmodium falciparum k13-propeller gene among migrant workers returning to Henan Province, China from Africa. BMC Infect Dis 17, 560.
Yang, C., Zhou, R., Liu, Y., Li, S., Qian, D., Zhao, Y., Zhang, H., and Xu, B. (2019). Molecular investigation of the Pfmdr1 gene of Plasmodium falciparum isolates in Henan Province imported from Africa. Parasitology 146, 372-379.
Yang Cheng-Yun, L.S.-H., Zhang Ya-Lan, Zhou Rui-Min, Liu Ying, Qian Dan, Zhao Yu-Ling, Xu Bian-Li, Zhang Hong-Wei* (2018a). Analysis of polymorphisms in anti-malarial resistance genes in imported Plasmodium falciparum. Journal of Pathogen Biology 13.
Yang Cheng-Yun, L.S.-H., Zhang Ya-Lan, Zhou Rui-Min, Liu Ying, Qian Dan, Zhao Yu-Ling, Xu Bian-Li, Zhang Hong-Wei*, Deng Yan (2018b). Analysis of mutations of Plasmodium falciparum multidrug resistance gene 1 and K13 gene in imported Plasmodium falciparum in Henan Province. Chin J Parasitol Parasit Dis 36.
Yang, Z., Zhang, Z., Sun, X., Wan, W., Cui, L., Zhang, X., Zhong, D., Yan, G., and Cui, L. (2007). Molecular analysis of chloroquine resistance in Plasmodium falciparum in Yunnan Province, China. Trop Med Int Health 12, 1051-1060.
Yao, Y., Wu, K., Xu, M., Yang, Y., Zhang, Y., Yang, W., Shang, R., Du, W., Tan, H., Chen, J., Lin, M., and Li, J. (2018). Surveillance of Genetic Variations Associated with Antimalarial Resistance of Plasmodium falciparum Isolates from Returned Migrant Workers in Wuhan, Central China. Antimicrob Agents Chemother 62.
Ye Sheng-Yu, L.C.-F., Tang Ye-Rong, Ye Run, Zhou Hong-Nin (2022). Polymorphisms of Plasmodium faciparum dhfr and dhps gene in China-Myanmar border. Journal of Pathogen Biology 17.
Ye Sheng-Yu, Y.R., Li Chung-Fu, Tang Ye-Rong, Zhou Hong-Nin (2021). Polymorphisms of the K13 gene of Plasmodium falciparum in the China-Myanmar border area. Journal of Pathogen Biology 16.
Zeng, W., Wang, S., Feng, S., Zhong, D., Hu, Y., Bai, Y., Ruan, Y., Si, Y., Zhao, H., Yang, Q., Li, X., Chen, X., Zhang, Y., Li, C., Xiang, Z., Wu, Y., Chen, F., Su, P., Rosenthal, B.M., and Yang, Z. (2021a). Polymorphism of Antifolate Drug Resistance in Plasmodium vivax From Local Residents and Migrant Workers Returned From the China-Myanmar Border. Front Cell Infect Microbiol 11, 683423.
Zeng, W., Zhao, H., Zhao, W., Yang, Q., Li, X., Li, X., Duan, M., Wang, X., Li, C., Xiang, Z., Chen, X., Cui, L., and Yang, Z. (2021b). Molecular Surveillance and Ex Vivo Drug Susceptibilities of Plasmodium vivax Isolates From the China-Myanmar Border. Front Cell Infect Microbiol 11, 738075.
Zhang, G.Q., Guan, Y.Y., Zheng, B., Wu, S., and Tang, L.H. (2009). Molecular assessment of Plasmodium falciparum resistance to antimalarial drugs in China. Trop Med Int Health 14, 1266-1271.
Zhang, J., Li, N., Siddiqui, F.A., Xu, S., Geng, J., Zhang, J., He, X., Zhao, L., Pi, L., Zhang, Y., Li, C., Chen, X., Wu, Y., Miao, J., Cao, Y., Cui, L., and Yang, Z. (2019). In vitro susceptibility of Plasmodium falciparum isolates from the China-Myanmar border area to artemisinins and correlation with K13 mutations. Int J Parasitol Drugs Drug Resist 10, 20-27.
Zhang, T., Xu, X., Jiang, J., Yu, C., Tian, C., and Li, W. (2018). Surveillance of Antimalarial Resistance Molecular Markers in Imported Plasmodium falciparum Malaria Cases in Anhui, China, 2012-2016. Am J Trop Med Hyg 98, 1132-1136.
Zhang Yan-Mei, W.Y.-R., Hu Yue, Wang Li-Qiong, Ruan Yong-Hua, Ma Ning, Li Si-Man, Wang Ying-Na, Jia Dan-Dan, Xiang Zheng, Yang Zhao-Qing (2016). In vitro susceptibility of Plasmodium falciparum to artemisinin drugs and K13-propeller polymorphisms at the China-Myanmar border. Chinese Journal of Zoonose 32.
Zhang Zhi-Wen, H.J.-C., Chen Lin, Zhang Jian Analysis of polymorphis in antimalarial resistance genes of Plasmodium falciparum from the China-Myanmar border. Journal of Pathogen Biology 11.
Zhao, D., Zhang, H., Ji, P., Li, S., Yang, C., Liu, Y., Qian, D., Deng, Y., Wang, H., Lu, D., Zhou, R., and Zhao, Y. (2021). Surveillance of Antimalarial Drug-Resistance Genes in Imported Plasmodium falciparum Isolates From Nigeria in Henan, China, 2012-2019. Front Cell Infect Microbiol 11, 644576.
Zhao, Y., Wang, L., Soe, M.T., Aung, P.L., Wei, H., Liu, Z., Ma, T., Huang, Y., Menezes, L.J., Wang, Q., Kyaw, M.P., Nyunt, M.H., Cui, L., and Cao, Y. (2020). Molecular surveillance for drug resistance markers in Plasmodium vivax isolates from symptomatic and asymptomatic infections at the China-Myanmar border. Malar J 19, 281.
Zhou, R., Yang, C., Li, S., Zhao, Y., Liu, Y., Qian, D., Wang, H., Lu, D., Zhang, H., and Huang, F. (2019). Molecular Surveillance of Drug Resistance of Plasmodium falciparum Isolates Imported from Angola in Henan Province, China. Antimicrob Agents Chemother 63.
Zhou, R.M., Zhang, H.W., Yang, C.Y., Liu, Y., Zhao, Y.L., Li, S.H., Qian, D., and Xu, B.L. (2016). Molecular mutation profile of pfcrt in Plasmodium falciparum isolates imported from Africa in Henan province. Malar J 15, 265.
